# Supplementary material for: Identification of a Novel Curcumin Derivative Influencing Notch Pathway and DNA Damage as a Potential Therapeutic Agent in T-ALL
Source: Cancers (Basel). 2022 Nov 24;14(23):5772. doi: 10.3390/cancers14235772 (PMC9736653; doi:10.3390/cancers14235772)
Supplement: Supplementary file 1 [file cancers-14-05772-s001.zip]

Archive with 1 entries (1 files):
- cancers-2024722-supplementary.pdf
